# Supplementary material for: Metal Ions Sensing by Biodots Prepared from DNA, RNA, and Nucleotides
Source: Biosensors (Basel). 2021 Sep 13;11(9):333. doi: 10.3390/bios11090333 (PMC8466223; doi:10.3390/bios11090333)
Supplement: Supplementary file 1 [file biosensors-11-00333-s001.zip]

Archive with 1 entries (1 files):
- biosensors-1326929-supplementary.pdf
